# Supplementary material for: Physical Complaints Decrease after Following a Few-Foods Diet in Children with ADHD
Source: Nutrients. 2022 Jul 24;14(15):3036. doi: 10.3390/nu14153036 (PMC9332265; doi:10.3390/nu14153036)
Supplement: Supplementary file 1 [file nutrients-14-03036-s001.zip]

Archive with 1 entries (1 files):
- nutrients-1804786-supplementary.pdf
